# Supplementary material for: Artificial Intelligence Tools in Pre-Travel Health Consultations: A Scoping Review of Clinical Evidence, Implementation Gaps, and Emerging Opportunities
Source: Trop Med Infect Dis. 2026 Jul 6;11(7):186. doi: 10.3390/tropicalmed11070186 (PMC13431339; doi:10.3390/tropicalmed11070186)
Supplement: Supplementary file 1 [file tropicalmed-11-00186-s001.zip]

Archive with 5 entries (5 files):
- Supplement_S1_PRISMA-ScR_Checklist.pdf
- Supplement_S2_Search_Strategy_and_Eligibility.pdf
- Supplement_S3_Excluded_Records_and_Retrieval_Log.pdf
- Supplement_S4_Characteristics_of_Included_Sources.pdf
- Supplement_S5_Reporting_Standards_and_Tool_Inventory.pdf
